# Supplementary material for: Glutathione S-Transferase (GST) Activities and Gene Expression Patterns of Different GST Classes in Musca domestica L. Depending on Sex and Stage of Development
Source: Int J Mol Sci. 2025 Nov 24;26(23):11366. doi: 10.3390/ijms262311366 (PMC12692679; doi:10.3390/ijms262311366)
Supplement: Supplementary file 1 [file ijms-26-11366-s001.zip › Table S1. Primers validation and LabTY larvae PCR.xlsx]

## Sheet: Part 1
Well	Sample ID	Sample	Sample Type	Dye	Gene	Test Name	Ct	Concentration	Calling	Concentration Unit	Standard Conc.	Reference Dye	Unique ID	Replicate	QC
A1	EF-1 №1	58.5	Unknown	SYBR GreenⅠ			18.184	-		Copies/ml	-				Pass		For each target gene fragment, two pairs of different primers were selected. Melting curves and temperature gradients were used to validate the primers and select the best pair. Therefore, the numbers №1 or №2 are listed next to the gene names.
B1	RP-49 №1	58.5	Unknown	SYBR GreenⅠ			19.285	-		Copies/ml	-				Pass
C1	GST-S1 №2	58.5	Unknown	SYBR GreenⅠ			20.074	-		Copies/ml	-				Pass
D1	GST-T1 №2	58.5	Unknown	SYBR GreenⅠ			21.527	-		Copies/ml	-				Pass
E1	GST-E2 №2	58.5	Unknown	SYBR GreenⅠ			24.629	-		Copies/ml	-				Pass
F1	GST-E3 №1	58.5	Unknown	SYBR GreenⅠ			23.176	-		Copies/ml	-				Pass
G1	GST-2 №1	58.5	Unknown	SYBR GreenⅠ			24.707	-		Copies/ml	-				Pass
H1	GST-E12 №1	58.5	Unknown	SYBR GreenⅠ			21.559	-		Copies/ml	-				Pass		Primers were validated using LabTY larvae. Therefore, the values ​​in green cells were used for further ddCt calculations and statistical calculations for this larval line.
A5	EF-1 №1	59.5	Unknown	SYBR GreenⅠ			17.902	-		Copies/ml	-				Pass
B5	RP-49 №1	59.5	Unknown	SYBR GreenⅠ			19.09	-		Copies/ml	-				Pass
C5	GST-S1 №2	59.5	Unknown	SYBR GreenⅠ			20.121	-		Copies/ml	-				Pass
D5	GST-T1 №2	59.5	Unknown	SYBR GreenⅠ			21.059	-		Copies/ml	-				Pass
E5	GST-E2 №2	59.5	Unknown	SYBR GreenⅠ			24.926	-		Copies/ml	-				Pass
F5	GST-E3 №1	59.5	Unknown	SYBR GreenⅠ			22.918	-		Copies/ml	-				Pass
G5	GST-2 №1	59.5	Unknown	SYBR GreenⅠ			24.426	-		Copies/ml	-				Pass
H5	GST-E12 №1	59.5	Unknown	SYBR GreenⅠ			21.184	-		Copies/ml	-				Pass
A8	EF-1 №1	60.5	Unknown	SYBR GreenⅠ			17.816	-		Copies/ml	-				Pass
B8	RP-49 №1	60.5	Unknown	SYBR GreenⅠ			19.262	-		Copies/ml	-				Pass
C8	GST-S1 №2	60.5	Unknown	SYBR GreenⅠ			19.926	-		Copies/ml	-				Pass
D8	GST-T1 №2	60.5	Unknown	SYBR GreenⅠ			21.137	-		Copies/ml	-				Pass
E8	GST-E2 №2	60.5	Unknown	SYBR GreenⅠ			24.879	-		Copies/ml	-				Pass
F8	GST-E3 №1	60.5	Unknown	SYBR GreenⅠ			23.043	-		Copies/ml	-				Pass
G8	GST-2 №1	60.5	Unknown	SYBR GreenⅠ			25.426	-		Copies/ml	-				Pass
H8	GST-E12 №1	60.5	Unknown	SYBR GreenⅠ			21.215	-		Copies/ml	-				Pass
A12	EF-1 №1	61.5	Unknown	SYBR GreenⅠ			18.371	-		Copies/ml	-				Pass
B12	RP-49 №1	61.5	Unknown	SYBR GreenⅠ			19.027	-		Copies/ml	-				Pass
C12	GST-S1 №2	61.5	Unknown	SYBR GreenⅠ			19.785	-		Copies/ml	-				Pass
D12	GST-T1 №2	61.5	Unknown	SYBR GreenⅠ			21.004	-		Copies/ml	-				Pass
E12	GST-E2 №2	61.5	Unknown	SYBR GreenⅠ			24.77	-		Copies/ml	-				Pass
F12	GST-E3 №1	61.5	Unknown	SYBR GreenⅠ			22.762	-		Copies/ml	-				Pass
G12	GST-2 №1	61.5	Unknown	SYBR GreenⅠ			24.613	-		Copies/ml	-				Pass
H12	GST-E12 №1	61.5	Unknown	SYBR GreenⅠ			21.066	-		Copies/ml	-				Pass
Ct values ​​in the green cells were selected as the best for further PCR
	Amplification Plot
Well	Sample ID	Sample	Sample Type	Dye	Gene	Test Name	Tm1(°C)	Peak Value 1	Tm2(°C)	Peak Value 2	Tm3(°C)	Peak Value 3
A1	EF-1 №1	58.5	Unknown	SYBR GreenⅠ			84.52	113.58	-	-	-	-
B1	RP-49 №1	58.5	Unknown	SYBR GreenⅠ			82.62	137.39	-	-	-	-
C1	GST-S1 №2	58.5	Unknown	SYBR GreenⅠ			83.64	146.89	-	-	-	-
D1	GST-T1 №2	58.5	Unknown	SYBR GreenⅠ			84.11	133.32	-	-	-	-
E1	GST-E2 №2	58.5	Unknown	SYBR GreenⅠ			81.6	164.81	-	-	-	-
F1	GST-E3 №1	58.5	Unknown	SYBR GreenⅠ			82.95	142.21	-	-	-	-
G1	GST-2 №1	58.5	Unknown	SYBR GreenⅠ			82.69	158.77	-	-	-	-
H1	GST-E12 №1	58.5	Unknown	SYBR GreenⅠ			82.15	173.24	-	-	-	-
A5	EF-1 №1	59.5	Unknown	SYBR GreenⅠ			84.67	116.72	-	-	-	-
B5	RP-49 №1	59.5	Unknown	SYBR GreenⅠ			82.92	157	-	-	-	-
C5	GST-S1 №2	59.5	Unknown	SYBR GreenⅠ			83.64	147.77	-	-	-	-
D5	GST-T1 №2	59.5	Unknown	SYBR GreenⅠ			83.91	173.28	-	-	-	-
E5	GST-E2 №2	59.5	Unknown	SYBR GreenⅠ			81.33	159.64	-	-	-	-
F5	GST-E3 №1	59.5	Unknown	SYBR GreenⅠ			83.03	150.87	-	-	-	-
G5	GST-2 №1	59.5	Unknown	SYBR GreenⅠ			82.77	148.15	-	-	-	-
H5	GST-E12 №1	59.5	Unknown	SYBR GreenⅠ			82.41	169.82	-	-	-	-
A8	EF-1 №1	60.5	Unknown	SYBR GreenⅠ			84.8	110.54	-	-	-	-
B8	RP-49 №1	60.5	Unknown	SYBR GreenⅠ			83.09	142.32	-	-	-	-
C8	GST-S1 №2	60.5	Unknown	SYBR GreenⅠ			83.88	149.01	-	-	-	-
D8	GST-T1 №2	60.5	Unknown	SYBR GreenⅠ			83.97	149.75	-	-	-	-
E8	GST-E2 №2	60.5	Unknown	SYBR GreenⅠ			81.23	159.99	-	-	-	-
F8	GST-E3 №1	60.5	Unknown	SYBR GreenⅠ			82.8	161.12	-	-	-	-
G8	GST-2 №1	60.5	Unknown	SYBR GreenⅠ			82.75	143.27	-	-	-	-
H8	GST-E12 №1	60.5	Unknown	SYBR GreenⅠ			82.33	159.41	-	-	-	-
A12	EF-1 №1	61.5	Unknown	SYBR GreenⅠ			84.4	118.17	-	-	-	-
B12	RP-49 №1	61.5	Unknown	SYBR GreenⅠ			82.63	156.78	-	-	-	-
C12	GST-S1 №2	61.5	Unknown	SYBR GreenⅠ			82.77	176.46	-	-	-	-
D12	GST-T1 №2	61.5	Unknown	SYBR GreenⅠ			83.95	169.87	-	-	-	-
E12	GST-E2 №2	61.5	Unknown	SYBR GreenⅠ			81.46	154.93	-	-	-	-
F12	GST-E3 №1	61.5	Unknown	SYBR GreenⅠ			82.53	164.44	-	-	-	-
G12	GST-2 №1	61.5	Unknown	SYBR GreenⅠ			82.34	165.7	-	-	-	-
H12	GST-E12 №1	61.5	Unknown	SYBR GreenⅠ			81.94	176.22	-	-	-	-
	Melting Peak
	Melting Curve

## Sheet: Part 2
Well	Sample ID	Sample	Sample Type	Dye	Gene	Test Name	Ct	Concentration	Calling	Concentration Unit	Standard Conc.	Reference Dye	Unique ID	Replicate	QC
A1	GST-S1 №1	58.5	Unknown	SYBR GreenⅠ			19.957	-		Copies/ml	-				Pass		For each target gene fragment, two pairs of different primers were selected. Melting curves and temperature gradients were used to validate the primers and select the best pair. Therefore, the numbers №1 or №2 are listed next to the gene names.
B1	GST-T1 №1	58.5	Unknown	SYBR GreenⅠ			24.887	-		Copies/ml	-				Pass
C1	GST-E2 №1	58.5	Unknown	SYBR GreenⅠ			24.965	-		Copies/ml	-				Pass
D1	GST-4 №1	58.5	Unknown	SYBR GreenⅠ			37.262	-		Copies/ml	-				Pass
E1	RP-49 №2	58.5	Unknown	SYBR GreenⅠ			26.199	-		Copies/ml	-				Pass
F1	GST-4 №2	58.5	Unknown	SYBR GreenⅠ			-	-		Copies/ml	-				Pass
G1	GST-2 №2	58.5	Unknown	SYBR GreenⅠ			24.863	-		Copies/ml	-				Pass
H1	GST-E12 №2	58.5	Unknown	SYBR GreenⅠ			26.371	-		Copies/ml	-				Pass		Primers were validated using LabTY larvae. Therefore, the values ​​in green cells were used for further ddCt calculations and statistical calculations for this larval line.
A5	GST-S1 №1	59.5	Unknown	SYBR GreenⅠ			20.051	-		Copies/ml	-				Pass
B5	GST-T1 №1	59.5	Unknown	SYBR GreenⅠ			25.16	-		Copies/ml	-				Pass
C5	GST-E2 №1	59.5	Unknown	SYBR GreenⅠ			24.535	-		Copies/ml	-				Pass
D5	GST-4 №1	59.5	Unknown	SYBR GreenⅠ			-	-		Copies/ml	-				Pass
E5	RP-49 №2	59.5	Unknown	SYBR GreenⅠ			26.059	-		Copies/ml	-				Pass
F5	GST-4 №2	59.5	Unknown	SYBR GreenⅠ			-	-		Copies/ml	-				Pass
G5	GST-2 №2	59.5	Unknown	SYBR GreenⅠ			24.691	-		Copies/ml	-				Pass
H5	GST-E12 №2	59.5	Unknown	SYBR GreenⅠ			26.262	-		Copies/ml	-				Pass
A8	GST-S1 №1	60.5	Unknown	SYBR GreenⅠ			20.074	-		Copies/ml	-				Pass
B8	GST-T1 №1	60.5	Unknown	SYBR GreenⅠ			25.527	-		Copies/ml	-				Pass
C8	GST-E2 №1	60.5	Unknown	SYBR GreenⅠ			24.676	-		Copies/ml	-				Pass
D8	GST-4 №1	60.5	Unknown	SYBR GreenⅠ			36.73	-		Copies/ml	-				Pass
E8	RP-49 №2	60.5	Unknown	SYBR GreenⅠ			26.371	-		Copies/ml	-				Pass
F8	GST-4 №2	60.5	Unknown	SYBR GreenⅠ			-	-		Copies/ml	-				Pass
G8	GST-2 №2	60.5	Unknown	SYBR GreenⅠ			25.254	-		Copies/ml	-				Pass
H8	GST-E12 №2	60.5	Unknown	SYBR GreenⅠ			26.254	-		Copies/ml	-				Pass
A12	GST-S1 №1	61.5	Unknown	SYBR GreenⅠ			20.074	-		Copies/ml	-				Pass
B12	GST-T1 №1	61.5	Unknown	SYBR GreenⅠ			25.512	-		Copies/ml	-				Pass
C12	GST-E2 №1	61.5	Unknown	SYBR GreenⅠ			24.527	-		Copies/ml	-				Pass
D12	GST-4 №1	61.5	Unknown	SYBR GreenⅠ			-	-		Copies/ml	-				Pass
E12	RP-49 №2	61.5	Unknown	SYBR GreenⅠ			26.168	-		Copies/ml	-				Pass
F12	GST-4 №2	61.5	Unknown	SYBR GreenⅠ			-	-		Copies/ml	-				Pass
G12	GST-2 №2	61.5	Unknown	SYBR GreenⅠ			24.418	-		Copies/ml	-				Pass
H12	GST-E12 №2	61.5	Unknown	SYBR GreenⅠ			26.465	-		Copies/ml	-				Pass
	Amplification Plot
Well	Sample ID	Sample	Sample Type	Dye	Gene	Test Name	Tm1(°C)	Peak Value 1	Tm2(°C)	Peak Value 2	Tm3(°C)	Peak Value 3
A1	GST-S1 №1	58.5	Unknown	SYBR GreenⅠ			84.98	138.44	-	-	-	-
B1	GST-T1 №1	58.5	Unknown	SYBR GreenⅠ			81.51	174.78	-	-	-	-
C1	GST-E2 №1	58.5	Unknown	SYBR GreenⅠ			81.61	161.81	-	-	-	-
D1	GST-4 №1	58.5	Unknown	SYBR GreenⅠ			75.41	65.08	-	-	-	-
E1	RP-49 №2	58.5	Unknown	SYBR GreenⅠ			84.55	149.33	-	-	-	-
F1	GST-4 №2	58.5	Unknown	SYBR GreenⅠ			-	-	-	-	-	-
G1	GST-2 №2	58.5	Unknown	SYBR GreenⅠ			83.03	147.41	-	-	-	-
H1	GST-E12 №2	58.5	Unknown	SYBR GreenⅠ			83.8	138.21	-	-	-	-
A5	GST-S1 №1	59.5	Unknown	SYBR GreenⅠ			85.22	131.58	-	-	-	-
B5	GST-T1 №1	59.5	Unknown	SYBR GreenⅠ			81.96	165.14	-	-	-	-
C5	GST-E2 №1	59.5	Unknown	SYBR GreenⅠ			81.88	169.83	-	-	-	-
D5	GST-4 №1	59.5	Unknown	SYBR GreenⅠ			-	-	-	-	-	-
E5	RP-49 №2	59.5	Unknown	SYBR GreenⅠ			84.41	147.48	-	-	-	-
F5	GST-4 №2	59.5	Unknown	SYBR GreenⅠ			-	-	-	-	-	-
G5	GST-2 №2	59.5	Unknown	SYBR GreenⅠ			83.34	141.88	-	-	-	-
H5	GST-E12 №2	59.5	Unknown	SYBR GreenⅠ			83.81	138.24	-	-	-	-
A8	GST-S1 №1	60.5	Unknown	SYBR GreenⅠ			85.22	139.32	-	-	-	-
B8	GST-T1 №1	60.5	Unknown	SYBR GreenⅠ			82.08	157.13	-	-	-	-
C8	GST-E2 №1	60.5	Unknown	SYBR GreenⅠ			81.9	163.71	-	-	-	-
D8	GST-4 №1	60.5	Unknown	SYBR GreenⅠ			77.66	79.89	-	-	-	-
E8	RP-49 №2	60.5	Unknown	SYBR GreenⅠ			84.26	136.79	-	-	-	-
F8	GST-4 №2	60.5	Unknown	SYBR GreenⅠ			-	-	-	-	-	-
G8	GST-2 №2	60.5	Unknown	SYBR GreenⅠ			83.07	152.55	-	-	-	-
H8	GST-E12 №2	60.5	Unknown	SYBR GreenⅠ			83.7	158.25	-	-	-	-
A12	GST-S1 №1	61.5	Unknown	SYBR GreenⅠ			85.06	128.3	-	-	-	-
B12	GST-T1 №1	61.5	Unknown	SYBR GreenⅠ			81.67	156.85	-	-	-	-
C12	GST-E2 №1	61.5	Unknown	SYBR GreenⅠ			81.78	182.23	-	-	-	-
D12	GST-4 №1	61.5	Unknown	SYBR GreenⅠ			-	-	-	-	-	-
E12	RP-49 №2	61.5	Unknown	SYBR GreenⅠ			84.57	142.26	-	-	-	-
F12	GST-4 №2	61.5	Unknown	SYBR GreenⅠ			-	-	-	-	-	-
G12	GST-2 №2	61.5	Unknown	SYBR GreenⅠ			82.85	149.85	-	-	-	-
H12	GST-E12 №2	61.5	Unknown	SYBR GreenⅠ			83.55	137.31	-	-	-	-
	Melting Peak
	Melting Curve
